# Supplementary material for: KOnezumi-AID: Automation Software for Efficient Multiplex Gene Knockout Using Target-AID
Source: Int J Mol Sci. 2024 Dec 17;25(24):13500. doi: 10.3390/ijms252413500 (PMC11679502; doi:10.3390/ijms252413500)
Supplement: Supplementary file 1 [file ijms-25-13500-s001.zip]

Archive with 1 entries (1 files):
- ijms-3331625-supplementary.pdf
